# Supplementary material for: The Conclusive and Continuous Tool to Assess Severity and Improvement of Eating Disorders (CONTASI-ED): Development and Psychometric Properties
Source: Nutrients. 2025 May 24;17(11):1790. doi: 10.3390/nu17111790 (PMC12157281; doi:10.3390/nu17111790)
Supplement: Supplementary file 1 [file nutrients-17-01790-s001.zip]

Archive with 1 entries (1 files):
- nutrients-3630555-Supplementary Materials .pdf
